# Supplementary material for: Systematic review of available software for multi-arm multi-stage and platform clinical trial design
Source: Trials. 2021 Mar 4;22:183. doi: 10.1186/s13063-021-05130-x (PMC7931508; doi:10.1186/s13063-021-05130-x)
Supplement: Supplementary file 1 — Additional file 1: S1 Spreadsheet containing information about all the screened articles and extracted information. [file 13063_2021_5130_MOESM1_ESM.xlsx]

## Sheet: Papers
Title	Authors	Origin	Software mentioned	Software provided	Software relevant	Software Information	DOI	Journal	Year
The NCI-MATCH trial and precision medicine in gynecologic cancers	Barroilhet et al.	Review	No	No	No		10.1016/j.ygyno.2018.01.008	Gynecologic Oncology	2018
The DIAN-TU Next Generation Alzheimer's prevention trial: Adaptive design and disease progression model	Bateman et al.	Review	No	No	No		10.1016/j.jalz.2016.07.005	Alzheimers and Dementia	2017
Bayesian hierarchical modeling of patient subpopulations: Efficient designs of Phase II oncology clinical trials	Berry	Review	Yes	No	Yes	FACTS	10.1177/1740774513497539	Clinical Trials	2013
Antivirals for influenza-Like Illness? A randomised Controlled trial of Clinical and Cost effectiveness in primary CarE (ALIC4 E): the ALIC4 Eprotocol	Bongard et al.	Review	No	No	No		10.1136/bmjopen-2017-021032	BMJ	2018
Adaptive design clinical trials: a review of the literature and ClinicalTrials.gov	Bothwell et al.	Review	No	No	No		10.1136/bmjopen-2017-018320	BMJ Open	2017
Optimizing the Design and Analysis of Clinical Trials for Antibacterials Against Multidrug-resistant Organisms: A White Paper From COMBACTE's STAT-Net	de Kraker et al.	Review	No	No	No		10.1093/cid/ciy516	Clinical Infectious Diseases	2018
Adaptive clinical trial designs for European marketing authorization: a survey of scientific advice letters from the European Medicines Agency	Elsäßer et al.	Review	No	No	No		10.1186/1745-6215-15-383	Trials	2014
Incorporating Biomarker Stratifcation into STAMPEDE: an Adaptive Multi-arm, Multi-stage Trial Platform	Gilson et al.	Review	No	No	No		10.1016/j.clon.2017.10.004	Clinical Oncology	2017
Maximum type 1 error rate inflation in multiarmed clinical trials with adaptive interim sample size modifications	Graf et al.	Review	Yes	Yes	No		10.1002/bimj.201300153	Biometrical Journal	2014
Familywise Error Control in Multi-Armed Response-Adaptive Two-Stage Designs	Gutjahr et al.	Review	No	No	No		10.1080/10543406.2011.551337	Journal of Biopharmaceutical Statistics	2011
Targeted Therapy for Advanced Solid Tumors on the Basis of Molecular Profiles: Results From MyPathway, an Open-Label, Phase IIa Multiple Basket Study	Hainsworth et al.	Review	No	No	No		10.1200/JCO.2017.75.3780	Journal of Clinical Oncology	2018
A pooled analysis of published, basket trials in cancer medicine	Hazim et al.	Review	Yes	No	No	STATA & Excel	10.1016/j.ejca.2018.06.035	European Journal of Cancer	2018
PRECISION MEDICINE CLINICAL TRIALS: DEFINING NEW TREATMENT STRATEGIES	Heckman-Stoddard et al.	Review	No	No	No		10.1016/j.soncn.2014.03.004	Seminars in Oncology	2014
Systemic therapy for advancing or metastatic prostate cancer (STAMPEDE): a multi-arm, multistage randomized controlled trial	James et al.	Review	No	No	No		10.1111/j.1464-410X.2008.08034.x	BJU International	2008
A multi-source adaptive platform design for testing sequential combinatorial therapeutic strategies	Kaizer et al.	Review	Yes	Yes	Yes	R-code: https://github.com/kaize003/Multi-Source-Adaptive-Platform-Design	10.1111/biom.12841	Biometrics	2018
Evaluating Many Treatments and Biomarkers in Oncology: A New Design	Kaplan et al.	Review	Yes	No	No	STATA	10.1200/JCO.2013.50.7905	Journal of Clinical Oncology	2013
Accelerating Pediatric Cancer Drug Development: Challenges and Opportunities for Pediatric Master Protocols	Khan et al.	Review	No	No	No		10.1177/2168479018774533	Therapeutic Innovations and Regulatory Science	2019
Adaptive Dunnett tests for treatment selection	König et al.	Review	Yes	No	No	SAS macros for computing conditional error rates and second-stage p-values	10.1002/sim.3048	Statistics in Medicine	2008
Accelerating Therapeutic Development through Innovative Trial Design in Colorectal Cancer	Lam et al.	Review	No	No	No		10.1007/s11864-018-0524-2	Current Treatment Options in Oncology	2018
Molecularly targeted therapy based on tumour molecular profiling versus conventional therapy for advanced cancer (SHIVA): a multicentre, open-label, proof-of-concept, randomised, controlled phase 2 trial	Le Tourneau et al.	Review	No	No	No		10.1016/S1470-2045(15)00188-6	Lancet	2015
The pragmatic clinical trial in a learning health care system	Lewis	Review	Yes	No	No	No details provided	10.1177/1740774516655097	Clinical Trials	2016
Response-adaptive decision-theoretic trial design: operating characteristics and ethics.	Lipsky et al.	Review	Yes	No	No	R (BOA package) & WinBUGS	10.1002/sim.5807	Statistics in Medicine	2013
Pertuzumab plus trastuzumab for HER2-amplified metastatic colorectal cancer (MyPathway): an updated report from a multicentre, open-label, phase 2a, multiple basket study	Meric-Bernstam et al.	Review	Yes	No	No	SAS and R	10.1016/S1470-2045(18)30904-5	Lancet Oncology	2019
Adaptive Randomization of Neratinib in Early Breast Cancer	Park et al.	Review	No	No	No		10.1056/NEJMoa1513750	NEJM	2016
Systematic review of basket trials, umbrella trials, and platform trials: a landscape analysis of master protocols	Park et al.	Review	No	No	No		10.1186/s13063-019-3664-1	Trials	2019
Balancing statistical and ethical considerations in planning clinical trials: recommendations for response-adaptive randomization urn designs.	Piccorelli et al.	Review	Yes	No	No	R	10.1080/10543406.2018.1437172	Journal of Biopharmaceutical Statistics	2018
The Master Protocol Concept	Redman et al.	Review	No	No	No		10.1053/j.seminoncol.2015.07.009	Seminars in Oncology	2015
Definitions and statistical properties of master protocols for personalized medicine in oncology	Renfro et al.	Review	No	No	No		10.1080/10543406.2017.1372778	Journal of Biopharmaceutical Statistics	2018
Efficiencies of platform clinical trials: A vision of the future	Saville et al.	Review	No	No	No		10.1177/1740774515626362	Clinical Trials	2016
The utility of Bayesian predictive probabilities for interim monitoring of clinical trials	Saville et al.	Review	No	No	No		10.1177/1740774514531352	Clinical Trials	2014
Activity and safety of crizotinib in patients with advanced clear-cell sarcoma with MET alterations: European Organization for Research and Treatment of Cancer phase II trial 90101 ‘CREATE’	Schöffski et al.	Review	Yes	No	No	SAS	10.1093/annonc/mdx527	Annals of Oncology	2017
Trial Refresh: A Case for an Adaptive Platform Trial for Pulmonary Exacerbations of Cystic Fibrosis	Schultz et al.	Review	No	No	No		10.3389/fphar.2019.00301	Frontiers in Pharmacology	2019
The Bayesian basket design for genomic variant-driven phase II trials	Simon et al.	Review	Yes	Yes	Maybe	https://brbnci.shinyapps.io/BasketTrials/	10.1053/j.seminoncol.2016.01.002	Seminars in Oncology	2016
Innovative Clinical Trials: The LUNG-MAP Study	Steuer et al.	Review	No	No	No		10.1002/cpt.88	Clinical Pharmacology and Therapeutics	2015
Cancer Molecular Screening and Therapeutics (MoST): a framework for multiple, parallel signal-seeking studies of targeted therapies for rare and neglected cancers	Thavaneswaran et al.	Review	No	No	No		10.5694/mja18.00227	The Medical Journal of Australia	2018
Scientific Advances in Lung Cancer 2015.	Tsao et al.	Review	No	No	No		10.1016/j.jtho.2016.03.012	Journal of Thoracic Oncology	2016
N2M2 (NOA-20) phase I/II trial of molecularly matched targeted therapies plus radiotherapy in patients with newly diagnosed non-MGMT hypermethylated glioblastoma	Wick et al.	Review	No	No	No		10.1093/neuonc/noy161	Oxford University Press	2019
A nonparametric Bayesian basket trial design	Xu et al.	Review	No	No	No		10.1002/bimj.201700162	Biometrical Journal	2018
The European Prevention of Alzheimer’s Dementia (EPAD) Longitudinal Cohort Study: Baseline Data Release V500.0	Ritchie et al.	Review	No	No	No		10.14283/jpad.2019.46	The Journal of Prevention of Alzheimer’s Disease	2019
Designing multi-arm multi-stage clinical trials using a risk-benefit criterion for treatment selection	Jaki et al.	Web of Science	Yes	No	Yes	R	10.1002/sim.6760	Statistics in Medicine	2016
Accelerating clinical development of HIV vaccine strategies: methodological challenges and considerations in constructing an optimised multi-arm phase I/II trial design	Richert et al.	Web of Science	No	No	No		10.1186/1745-6215-15-68	Trials	2014
Bayesian adaptive designs for multi-arm trials: an orthopaedic case study	Ryan et al.	Web of Science	No	No	No		10.1186/s13063-019-4021-0	Trials	2020
Repeated Randomization and Matching in Multi-Arm Trials	Xu et al.	Web of Science	Yes	No	No		10.1111/biom.12077	Biometrics	2013
Considerations on covariates and endpoints in multi-arm multi-stage clinical trials selecting all promisingtreatments	Jaki et al.	Scopus	Yes	No	Yes	R MAMS package	10.1002/sim.5669	Statistics in Medicine	2013
Estimation after subpopulation selection in adaptive seamless trials	Kimani et al.	Scopus	No	No	No		10.1002/sim.6506	Statistics in Medicine	2015
Methods for meta-analysis of pharmacodynamic dose–response data with application to multi-arm studies of alogliptin	Langford et al.	Scopus	No	No	No		10.1177/0962280216637093	Statistical Methods in Medical Research	2018
Adaptive designs with discrete test statistics and consideration of overrunning	Schmidt et al.	Scopus	No	No	No		10.3414/ME14-02-0023	Methods of Information in Medicine	2015
Optimized multi-stage designs controlling the false discovery or the family-wise error rate	Zehetmayer et al.	Scopus	Yes	No	No		10.1002/sim.3300	Statistics in Medicine	2008
National Cancer Institute's Precision Medicine Initiatives for the new National Clinical Trials Network	Abrams et al.	Review	No	No	No		10.14694/EdBook_AM.2014.34.71	American Society of Clinical Oncology Educational Book	2014
Inhibition of EGFR, HER2, and HER3 signalling in patients with colorectal cancer wild-type for BRAF, PIK3CA, KRAS, and NRAS (FOCUS4-D): a phase 2–3 randomised trial	Adams et al.	Review	Yes	No	Yes	nstage MAMS Stata	10.1016/ S2468-1253(17)30394-1	Lancet Gastroenterology and Hepatology	2018
Adaptive platform trials: definition, design, conduct and reporting considerations	Adaptive Platform Trials Coalition	Review	No	No	No		10.1038/s41573-019-0034-3	Nature Reviews Drug Discovery	2019
Individualized Screening Trial of Innovative Glioblastoma Therapy (INSIGhT): A Bayesian Adaptive Platform Trial to Develop Precision Medicines for Patients With Glioblastoma	Alexander et al.	Review	No	No	No		10.1200/PO.18.00071	JCO Precision Oncology	2019
Target and Agent Prioritization for the Children's Oncology Group-National Cancer Institute Pediatric MATCH Trial.	Allen et al.	Review	No	No	No		10.1093/jnci/djw274	Journal of the National Cancer Institute	2017
Advanced multiplicity adjustment methods in clinical trials	Alosh et al.	Review	Yes	Yes	No	SAS code to compute adjusted significance levels and p-values based on different multiplicity adjustments and algorithms (e.g. CAS (consistency-adjusted strategy and CAAAS (consistency-adjusted alpha-adaptive strategy))	10.1002/sim.5974	Statistics in Medicine	2013
Precision Cancer Trials With Immunomodulatory Agents: Personalizing Histology Agnostic Approaches	Baretti et al.	Review	No	No	No		10.1097/PPO.0000000000000390	The Cancer Journal	2019
How do multi-stage, multi-arm trials compare to the traditional two-arm parallel group design – a reanalysis of 4 trials	Barthel et al.	Review	Yes	No	Yes	nstage MAMS Stata	10.1186/1745-6215-10-21	Trials	2009
Twenty-five years of confirmatory adaptive designs: opportunities and pitfalls	Bauer et al.	Review	Yes	No	Yes	Addplan, EAST, SAS SEQTEST SEQDESIGN, nQuery, PASS for group sequential designs; Fortran program by Christopher Jennison and University of Wisconsin; R packages adaptTest, AGSDest, asd, gMCP, interAdapt and RCTDesign	10.1002/sim.6472	Statistics in Medicine	2015
Research methods to change clinical practice for patients with rare cancers.	Billingham et al.	Review	No	No	No		10.1016/S1470-2045(15)00396-4	Lancet Oncology	2016
A multi-arm multi-stage clinical trial design for binary outcomes with application to tuberculosis	Bratton et al.	Review	Yes	No	Yes	"A Stata program for designing MAMS trials with binary outcomes is available from the authors upon request." - Likely refering to nstagebin	10.1186/1471-2288-13-139	BMC Medical Research Methodology	2013
Challenges with Novel Clinical Trial Designs: Master Protocols	Cecchini et al.	Review	No	No	No		10.1158/1078-0432.CCR-18-3544	Clinical Cancer Research	2019
National Cancer Institute Basket/Umbrella Clinical Trials: MATCH, LungMAP, and Beyond	Chen et al.	Review	No	No	No		10.1097/PPO.0000000000000389	The Cancer Journal	2019
Basket Trials in Oncology: A Trade-Off Between Complexity and Efficiency	Cunanan et al.	Review	No	No	No		10.1200/JCO.2016.69.9751	Journal of Clinical Oncology	2017
Multiplicity considerations in subgroup analysis	Dmitrienko et al.	Review	No	No	No		10.1002/sim.7416	Statistics in Medicine	2017
An overview of the NCI precision medicine trials—NCI MATCH and MPACT	Do et al.	Review	No	No	No		10.3978/j.issn.2304-3865.2015.08.01	Chinese Clinical Oncology	2015
From the Broad Phase II Trial to Precision Oncology: A Perspective on the Origins of Basket and Umbrella Clinical Trial Designs in Cancer Drug Development	Doroshow et al.	Review	No	No	No		10.1097/PPO.0000000000000386	The Cancer Journal	2019
Comparing three regularization methods to avoid extreme allocation probability in response-adaptive randomization	Du et al.	Review	No	No	No		10.1080/10543406.2017.1293077	Journal of Biopharmaceutical Statistics	2018
ALCHEMIST Trials: A Golden Opportunity to Transform Outcomes in Early-Stage Non-Small Cell Lung Cancer	Govindan et al.	Review	No	No	No		10.1158/1078-0432	Clinical Cancer Research	2015
Precision Oncology: A Primer for Pediatric Surgeons from the APSA Cancer Committee	Harris et al.	Review	No	No	No		10.1016/j.jpedsurg.2019.10.017	Journal of Pediatric Surgery	2019
Phase II, Open-Label Study Evaluating the Activity of Imatinib in Treating Life-Threatening Malignancies Known to Be Associated with Imatinib-Sensitive Tyrosine Kinases	Heinrich et al.	Review	No	No	No		10.1158/1078-0432.CCR-07-4575	Clinical Cancer Research	2008
Adaptive Modifications of Hypotheses After an Interim Analysis	Hommel	Review	No	No	No		10.1002/1521-4036(200109)43:5<581::AID-BIMJ581>3.0.CO;2-J	Biometrical Journal	2001
AKT Inhibition in Solid Tumors With AKT1 Mutations	Hyman et al.	Review	No	No	No		10.1200/JCO.2017.73.0143	Journal of Clinical Oncology	2017
Utilizing shared internal control arms and historical information in small-sized platform clinical trials	Jiao et al.	Review	No	No	No		10.1080/10543406.2019.1657132	Journal of Biopharmaceutical Statistics	2019
Using EEG-Guided Basket and Umbrella Trials in Psychiatry: A Precision Medicine Approach for Cognitive Impairment in Schizophrenia	Joshi et al.	Review	No	No	No		10.3389/fpsyt.2018.00554	Frontiers in Psychiatry	2018
PARAGON (ANZGOG-0903): a phase 2 study of anastrozole in asymptomatic patients with estrogen and progesterone receptor-positive recurrent ovarian cancer and CA125 progression	Kok et al.	Review	No	No	No		10.3802/jgo.2019.30.e86	Journal of Gynecologic Oncology	2019
Application of Molecular Profiling in Clinical Trials for Advanced Metastatic Cancers	Kummar et al.	Review	No	No	No		10.1093/jnci/djv003	Journal of the National Cancer Institute	2015
SWOG S1400B (NCT02785913), a Phase II Study of GDC-0032 (Taselisib) for Previously Treated PI3K-Positive Patients with Stage IV Squamous Cell Lung Cancer (Lung-MAP Sub-Study)	Langer et al.	Review	No	No	No		10.1016/j.jtho.2019.05.029	Journal of Thoracic Oncology	2019
Mismatch repair deficiency predicts response of solid tumors to PD-1 blockade	Le et al.	Review	No	No	No		10.1126/science.aan6733	Science	2017
PD-1 Blockade in Tumors with Mismatch-Repair Deficiency	Le et al.	Review	No	No	No		10.1056/NEJMoa1500596	NEJM	2015
The National Lung Matrix Trial: translating the biology of stratification in advanced non-small-cell lung cancer	Middleton et al.	Review	No	No	No		10.1093/annonc/mdv394	Annals of Oncology	2015
Pembrolizumab in Patients With Advanced Triple-Negative Breast Cancer: Phase Ib KEYNOTE-012 Study	Nanda et al.	Review	No	No	No		10.1200/JCO.2015.64.8931	Journal of Clinical Oncology	2016
Methods for identification and confirmation of targeted subgroups in clinical trials: A systematic review	Ondra et al.	Review	No	No	No		10.1080/10543406.2015.1092034	Journal of Biopharmaceutical Statistics	2016
The BATTLE-2 Study: A Biomarker-Integrated Targeted Therapy Study in Previously Treated Patients With Advanced Non-Small-Cell Lung Cancer	Papadimitrakopoulou et al.	Review	No	No	No		10.1200/JCO.2015.66.0084	Journal of Clinical Oncology	2016
Critical concepts in adaptive clinical trials	Park et al.	Review	No	No	No		10.2147/CLEP.S156708	Clinical Epidemiology	2018
Multimarker Panels in Diabetic Kidney Disease: The Way to Improved Clinical Trial Design and Clinical Practice?	Perco et al.	Review	No	No	No		10.1016/j.ekir.2018.12.001	Kidney Internation Reports	2019
Sequential or combined designs for Phase I/II clinical trials? A simulation study.	Rossoni et al.	Review	Yes	No	Maybe	R dfcrm package; EffTox MD Anderson Software https://biostatistics.mdanderson.org/SoftwareDownload/	10.1177/1740774519872702	Clinical Trials	2019
Novel designs for multi-arm clinical trials with survival outcomes with an application in ovarian cancer	Royston et al.	Review	No	No	No		10.1002/sim.1430	Statistics in Medicine	2003
Basket Trials and the MD Anderson Precision Medicine Clinical Trials Platform	Said et al.	Review	No	No	No		10.1097/PPO.0000000000000393	The Cancer Journal	2019
Adaptive and platform trials in remote damage control resuscitation	Tolles et al.	Review	No	No	No		10.1097/TA.0000000000001904	The Journal of Trauma and Acute Care Surgery	2018
Impact of FDG PET Imaging for Expanding Patient Eligibility and Measuring Treatment Response in a Genome-Driven Basket Trial of the Pan-HER Kinase Inhibitor, Neratinib.	Ulaner et al.	Review	No	No	No		10.1158/1078-0432.CCR-19-1658	Clinical Cancer Research	2019
Intergroup LEAP trial (S1612): A randomized phase 2/3 platform trial to test novel therapeutics in medically less fit older adults with acute myeloid leukemia	Walter et al.	Review	No	No	No		10.1002/ajh.24980	American Journal of Hematology	2018
Biostatistical and Logistical Considerations in the Development of Basket and Umbrella Clinical Trials	Yee et al.	Review	No	No	No		10.1097/PPO.0000000000000384	The Cancer Journal	2019
Sequential, value-based designs for certain clinical trials with multiple arms having correlated rewards	Chick et al.	Web of Science	No	No	No		10.1109/WSC40007.2019.9004728	2019 Winter Simulation Conference (WSC)	2019
Sample size re-estimation for confirmatory two-stage flexible multi-arm trial with normal outcomes	Li et al.	Web of Science	Yes	Yes	Yes	AddPlan, EAST; R package MASSR facilitating sampe size re-estimation for confirmatory two-stage multi-arm trials with normal outcomes	10.1080/00949655.2019.1675070	Journal of Statistical Computation and Simulation	2020
Sample size estimation for comparing rates of change in K-group repeated count outcomes	Lou et al.	Web of Science	Yes	Yes	No	Software to estimate the sample size for comparing rates of change in K-group repeated count outcomes; R package corcounts	10.1080/03610926.2016.1260744	Communications in Statistics - Theory and Methods	2017
Sample size estimation for comparing rates of change in K-group repeated binary measurements studies	Wang et al.	Web of Science	No	No	No		10.1080/03610926.2020.1736302	Communications in Statistics - Theory and Methods	2020
Sample size calculation for comparing time-averaged responses in K-group repeated binary outcomes	Wang et al.	Web of Science	Yes	No	Maybe	PASS14 (2015). Power Analysis and Sample Size Software, NCSS LLC.	10.29220/CSAM.2018.25.3.321	Communications for Statistical Applications and Methods	2018
Sample size calculation for the log-rank tests for multi-arm trials with a control	Jung et al.	Scopus	No	No	No		10.1016/j.jkss.2007.11.001	Journal of the Korean Statistical Society	2008
Biomarker-Guided Adaptive Trial Designs in Phase II and Phase III: A Methodological Review	Antoniou et al.	Review	Yes	No	Yes	StatXact software package; nstage Stata	10.1371/journal.pone.0149803	PLOS ONE	2016
I-SPY 2: An Adaptive Breast Cancer Trial Design in the Setting of Neoadjuvant Chemotherapy	Barker et al.	Review	No	No	No		10.1038/clpt.2009.68	Clinical Pharmacology and Therapeutics	2009
Bayesian clinical trials	Berry	Review	Yes	No	Maybe	Winbugs, SAS Macros in general for Bayesian methods	10.1038/nrd1927	Nature Reviews Drug Discovery	2006
Adaptive designs for confirmatory clinical trials	Bretz et al.	Review	Yes	Yes	Maybe	SAS macros for adatpive designs with treatment selection	10.1002/sim.3538	Statistics in Medicine	2009
Next-generation clinical trials: Novel strategies to address the challenge of tumor molecular heterogeneity.	Catenacci	Review	No	No	No		10.1016/j.molonc.2014.09.011	Molecular Oncology	2014
Antitumor Activity of Pembrolizumab in Biomarker- Unselected Patients With Recurrent and/or Metastatic Head and Neck Squamous Cell Carcinoma: Results From the Phase Ib KEYNOTE-012 Expansion Cohort	Chow et al.	Review	No	No	No		10.1200/JCO.2016.68.1478	Journal of Clinical Oncology	2016
Efficacy and Safety of Pembrolizumab in Previously Treated Advanced Cervical Cancer:Results From the Phase II KEYNOTE-158 Study	Chung et al.	Review	No	No	No		10.1200/JCO.18.01265	Journal of Clinical Oncology	2019
Efficacy of Larotrectinib in TRK Fusion-Positive Cancers in Adults and Children	Drilon et al.	Review	No	No	No		10.1056/NEJMoa1714448	NEJM	2018
Overview of precision oncology trials: challenges and opportunities	Fountzilas et al.	Review	No	No	No		10.1080/17512433.2018.1504677	Expert Review of Clinical Pharmacology	2018
Adaptive Randomization Versus Interim Monitoring	Freidlin et al.	Review	No	No	No		10.1200/JCO.2012.45.0254	Journal of Clinical Oncology	2013
Personalized biomarker-based treatment strategy for patients with squamous cell carcinoma of the head and neck: EORTC position and approach	Galot et al.	Review	No	No	No		10.1093/annonc/mdy452	Annals of Oncology	2018
Repurposing Metformin as Therapy for Prostate Cancer within the STAMPEDE Trial Platform	Gillessen et al.	Review	No	No	No		10.1016/j.eururo.2016.07.015	European Urology	2016
Controlled multi-arm platform design using predictive probability	Hobbs et al.	Review	Yes	No	No		10.1177/0962280215620696	Statistical Methods in Medical Research	2018
Statistical challenges posed by uncontrolled master protocols: sensitivity analysis of the vemurafenib study	Hobbs et al.	Review	Yes	Yes	Maybe	OpenBUGS software version 3.2.2, BRugs R library	10.1093/annonc/mdy457	Annals of Oncology	2018
Implementing Genome-Driven Oncology.	Hyman et al.	Review	No	No	No		10.1016/j.cell.2016.12.015	Cell	2017
Abiraterone for Prostate Cancer Not Previously Treated with Hormone Therapy	James et al.	Review	Yes	Yes	Yes	Stata nstage and predecessor programs	10.1056/NEJMoa1702900	NEJM	2017
Celecoxib plus hormone therapy versus hormone therapy alone for hormone-sensitive prostate cancer: fi rst results from the STAMPEDE multiarm, multistage, randomised controlled trial	James et al.	Review	Yes	Yes	Yes	nstage in Stata, freely available, design of multiarm, multistage trials	10.1016/S14702045(12)70088-8	Lancet	2012
The combinatorial complexity of cancer precision medicine	Klauschen et al.	Review	No	No	No		10.18632/oncoscience.66	Oncoscience	2014
Ethical Considerations in Adaptive Design Clinical Trials	Laage et al.	Review	No	No	No		10.1177/2168479016667766	Therapeutic Innovations and Regulatory Science	2017
Phase II study of temozolomide and topotecan (TOTEM) in children with relapsed or refractory extracranial and central nervous system tumors including medulloblastoma with post hoc Bayesian analysis: A European ITCC study	Le Teuff et al.	Review	No	No	No		10.1002/pbc.28032	Pediatric Blood and Cancer	2019
Light and shadow on innovative clinical trial designs: reflections from the EORTC-PAMM course on 'preclinical and early-phase clinical pharmacology'.	Leonetti et al.	Review	No	No	No		10.1080/17512433.2019.1683446	Expert Review of Clinical Pharmacology	2019
Ado-Trastuzumab Emtansine for Patients With HER2 - Mutant Lung Cancers: Results From a Phase II Basket Trial	Li et al.	Review	No	No	No		10.1200/JCO.2018.77.9777	Journal of Clinical Oncology	2018
Estimation of treatment effect in two-stage confirmatory oncology trials of personalized medicines	Li et al.	Review	No	No	No		10.1002/sim.7272	Statistics in Medicine	2017
Multi-stage enrichment and basket trial designs with population selection	Li et al.	Review	No	No	No		10.1002/sim.8371	Statistics in Medicine	2019
Consensus report of a joint NCI thoracic malignancies steering committee: FDA workshop on strategies for integrating biomarkers into clinical development of new therapies for lung cancer leading to the inception of "master protocols" in lung cancer	Malik et al.	Review	No	No	No		10.1097/JTO.0000000000000314	Journal of Thoracic Oncology	2014
Adding Celecoxib With or Without Zoledronic Acid for Hormone-Naïve Prostate Cancer: Long-Term Survival Results From an Adaptive, Multiarm, Multistage, Platform, Randomized Controlled Trial	Mason et al.	Review	Yes	No	Yes	Stata program nstage (Stata, College Station, TX) MAMS design with three intermediate activity analyses on the basis of FFS and an efficacy analysis on the basis of survival	10.1200/JCO.2016.69.0677	Journal of Clinical Oncology	2017
New clinical research strategies in thoracic oncology: clinical trial design, adaptive, basket and umbrella trials, new end-points and new evaluations of response	Menis et al.	Review	No	No	No		10.1183/09059180.00004214	European Respiratory Review	2014
Is the NCI MATCH trial a match for gynecologic oncology?	Moore et al.	Review	No	No	No		10.1016/j.ygyno.2015.11.003	Gynecologic Oncology	2016
Robust exchangeability designs for early phase clinical trials with multiple strata	Neuenschwandner et al.	Review	Yes	Yes	Maybe	hierarchical models and details of the EXNEX methodology; reference to standard Bayesian software (e.g. WinBUGS)	10.1002/pst.1730	Pharmaceutical Statistics	2016
Statistical controversies in clinical research: basket trials, umbrella trials, and other master protocols: a review and examples	Renfro et al.	Review	No	No	No		10.1093/annonc/mdw413	Annals of Oncology	2017
Familywise error control in multi‐armed response‐adaptive trials	Robertson et al.	Review	No	No	No		10.1111/biom.13042	Biometrics	2019
Safety and clinical activity of pembrolizumab for treatment of recurrent or metastatic squamous cell carcinoma of the head and neck (KEYNOTE-012): an open-label, ulticentre, phase 1b trial	Seiwert et al.	Review	No	No	No		10.1016/S1470-2045(16)30066-3	Lancet Oncology	2016
The Fast Real-time Assessment of Combination Therapies in Immuno-ONcology (FRACTION) program: innovative, high-throughput clinical screening of immunotherapies	Simonsen et al.	Review	No	No	No		10.1016/j.ejca.2018.07.127	European Journal of Cancer	2018
European Prevention of Alzheimer’s Dementia Longitudinal Cohort Study (EPAD LCS): study protocol	Solomon et al.	Review	No	No	No		10.1136/bmjopen-2017-021017	BMJ Open	2018
Recommendations for the design of therapeutic trials for neonatal seizures	Soul et al.	Review	No	No	No		10.1038/s41390-018-0242-2	Pediatric Research	2019
Pembrolizumab in Asia-Pacific patients with advancedhead and neck squamous cell carcinoma: Analyses from KEYNOTE-012	Tahara et al.	Review	No	No	No		10.1111/cas.13480	Cancer Science	2018
Arguing for Adaptive Clinical Trials in Sepsis	Talisa et al.	Review	No	No	No		10.3389/fimmu.2018.01502	Frontiers in Immunology	2018
Bayesian response-adaptive designs for basket trials	Ventz et al.	Review	Yes	Yes	Maybe	response-adaptive Bayesian designs using hierarchical models, and provide open soucre software. open-source R package is available at http://bcb.dfci.harvard.edu/ steffen/software.html	10.1111/biom.12668	Biometrics	2017
Prostate radiotherapy for men with metastatic disease: a new comparison in the Systemic Therapy in Advancing or Metastatic Prostate Cancer: Evaluation of Drug Efficacy (STAMPEDE) trial	Parker et al.	Review	No	No	No		10.1111/bju.12087	BJU International	2013
Some recommendations for multi-arm multi-stage trials	Wason et al.	Review	Yes	No	Maybe	R package optGS	10.1177/0962280212465498	Statistical Methods in Medical Research	2012
New generation of breast cancer clinical trials implementing molecular profiling	Zardavas et al.	Review	No	No	No		10.20892/j.issn.2095-3941.2015.0099	Cancer Biology and Medicine	2016
Bayesian adaptive design for targeted therapy development in lung cancer – a step toward personalized medicine	Zhou et al.	Review	No	No	No		10.1177/1740774508091815	Clinical Trials	2008
Efficient design and inference for multistage randomized trials of individualized treatment policies	Dawson et al.	Web of Science	No	No	No		10.1093/biostatistics/kxr016	Biostatistics	2012
A web application for the design of multi-arm clinical trials	Grayling et al.	Web of Science	Yes	Yes	Yes	https://mjgrayling.shinyapps.io/multiarm/.	10.1186/s12885-020-6525-0	BMC Cancer	2020
Addressing small sample size bias in multiple-biomarker trials: Inclusion of biomarker-negative patients and Firth correction	Habermehl et al.	Web of Science	Yes	Yes	Maybe	r code as supplement	10.1002/bimj.201600226	Biometrical Journal	2018
Adding new experimental arms to randomised clinical trials: Impact on error rates	Choodari-Oskooei et al.	Scopus	Yes	No	Yes	Stata using nstage	10.1177/1740774520904346	Clinical Trials	2020
Power calculations for large multi-arm placebo-controlled studies of dichotomous outcomes	Hasselblad et al.	Scopus	Yes	No	Maybe	code used to make calculations was written in Microsoft Basic PDS 7.1	10.1002/sim.1427	Statistics in Medicine	2003
Optimal individualized decision rules from a multi-arm trial: A comparison of methods and an application to tailoring inter-donation intervals among blood donors in the UK	Xu et al.	Scopus	Yes	Yes	Maybe	R codes to implement these methods on a simulated example dataset are provided at https://github.com/yux139/ITR_multiarm_casestudy	10.1177/0962280220920669	Statistical Methods in Medical Research	2020
Innovative Study Designs Optimizing Clinical Pharmacology Research in Infants and Children	Balevic et al.	Review	No	No	No		10.1002/jcph.1053	The Journal of Clinical Pharmacology	2018
Regulatory issues with multiplicity in drug approval: Principles and controversies in a changing landscape	Benda et al.	Review	No	No	No		10.1080/10543406.2017.1378669	Journal of Biopharmaceutical Statistics	2018
The Brave New World of clinical cancer research: Adaptive biomarker-driven trials integrating clinical practice with clinical research	Berry	Review	No	No	No		10.1016/j.molonc.2015.02.011	Molecular Oncology	2015
Assessing the impact of efficacy stopping rules on the error rates under the multi-arm multi-stage framework	Blenkinsop et al.	Review	Yes	No	Yes	EAST, R package MAMS	10.1177/1740774518823551	Clinical Trials	2019
Evolution of early phase clinical trials in oncology.	Bui et al.	Review	No	No	No		10.1007/s00109-017-1612-7	Journal of Molecular Medicine	2018
A trial like ALIC4E: why design a platform, response-adaptive, open, randomised controlled trial of antivirals for influenza-like illness?	Butler et al.	Review	No	No	No		10.1183/23120541.00046-2018	European Respiratory Society	2018
A Bayesian response-adaptive trial in tuberculosis: The endTB trial	Cellamare et al.	Review	Yes	Yes	Yes	Response adapative randomization in MAMS; Software available at http://bcb.dfci.harvard.edu/;steffen/software.html (404 not found)	10.1177/1740774516665090	Clinical Trials	2017
BLAST: Bayesian latent subgroup design for basket trials accounting for patient heterogeneity	Chu et al.	Review	Yes	Yes	Maybe	Bayesian Latent Subgroup Trial (BLAST). Sofware available at fromhttp://odin.mdacc. tmc.edu/∼yyuan/index code.html	10.1111/rssc.12255	Journal of the Royal Statistical Society	2018
Controlling the family-wise error rate in multi-arm, multi-stage trials	Crouch et al.	Review	No	No	No		10.1177/1740774517694130	Clinical Trials	2017
An efficient basket trial design	Cunanan et al.	Review	Yes	Yes	Maybe	Determines optimal parameters for two-stage basket trials. Available at https://www.mskcc.org/departments/epidemiology-biostatistics/biostatistics/basket-trials	10.1002/sim.7227	Statistics in Medicine	2017
Canakinumab for the Treatment of Autoinflammatory Recurrent Fever Syndromes	De Benedetti et al.	Review	No	No	No		10.1056/NEJMoa1706314	NEJM	2018
The risks of risk aversion in drug regulation	Eichler et al.	Review	No	No	No		10.1038/nrd4129	Nature Reviews Drug Discovery	2013
Lung-MAP--framework, overview, and design principles	Ferrarotto et al.	Review	No	No	No		10.3978/j.issn.2304-3865.2015.09.02	Chinese Clinical Oncology	2015
Borrowing Information across Subgroups in Phase II Trials: Is It Useful?	Freidlin et al.	Review	Yes	No	Maybe	Simulation code written in R Bayesian Hierarchical Modeling done using WINBUGS	10.1158/1078-0432.CCR-12-1223	Clinical Cancer Research	2013
Transdermal oestradiol as a method of androgen suppression for prostate cancer within the STAMPEDE trial platform	Gilbert et al.	Review	No	No	No		10.1111/bju.14153	BJU International	2018
Bayesian Two-stage Biomarker-based Adaptive Design for Targeted Therapy Development	Gu et al.	Review	Yes	No	Maybe	Brugs R package, BMA R package	10.1007/s12561-014-9124-2	Statistics in Biosciences	2016
Start-up designs for response-adaptive randomization procedures with sequential estimation	Haines et al.	Review	No	No	No		10.1002/sim.6528	Statistics in Medicine	2015
Trial Design Innovations to Accelerate Therapeutic Advances in Chronic Kidney Disease: Moving from Single Trials to an Ongoing Platform	Heerspink et al.	Review	No	No	No		10.2215/CJN.01290118	Clinical Journal of American Societa of Nephrology	2018
Many-to-one comparison safter safety selection in multi-arm clinical trials	Hlavin et al.	Review	No	No	No		10.1371/journal.pone.0180131	PLOS ONE	2017
A paradigm shift in biomarker guided oncology drug development	Jorgensen	Review	No	No	No		10.21037/atm.2019.03.36	Annals of Translational Medicine	2019
The FOCUS4 design for biomarker stratified trials	Kaplan	Review	No	No	No		10.3978/j.issn.2304-3865.2015.02.03	Chinese Clinical Oncology	2015
The BATTLE Trial: Personalizing Therapy for Lung Cancer	Kim et al.	Review	No	No	No		10.1158/2159-8274.CD-10-0010	Cancer Discovery	2011
Master protocols in lung cancer: experience from Lung Master Protocol	Lam et al.	Review	No	No	No		10.1097/CCO.0000000000000433	Current Opinion in Oncology	2018
An umbrella study of biomarker-driven targeted therapy in patients with platinum-resistant recurrent ovarian cancer: a Korean Gynecologic Oncology Group study (KGOG 3045), AMBITION	Lee et al.	Review	No	No	No		10.1093/jjco/hyz085	Japanese Journal of Clinical Oncology	2019
To add or not to add a new treatment arm to a multiarm study: A decision-theoretic framework	Lee et al.	Review	No	No	No		10.1002/sim.8194	Statistics in Medicine	2019
Comparison of multi-arm multi-stage design and adaptive randomization in platform clinical trials	Lin et al.	Review	No	No	No		10.1016/j.cct.2017.01.003	Contemporary Clinical Trials	2017
Increasing the efficiency of oncology basket trials using a Bayesian approach.	Liu et al.	Review	No	No	No		10.1016/j.cct.2017.06.009	Contemporary Clinical Trials	2017
An efficient Bayesian platform trial design for borrowing adaptively from historical control data in lymphoma	Normington et al.	Review	Yes	No	Maybe	RStudio Version 1.0.136, R package bayesDP	10.1016/j.cct.2019.105890	Contemporary Clinical Trials	2019
A Randomized, Controlled Trial of ZMapp for Ebola Virus Infection	PREVAIL II Writing Group	Review	Yes	No	No	SAS, R	10.1056/NEJMoa1604330	NEJM	2016
Clinical trial designs incorporating predictive biomarkers	Renfro et al.	Review	No	No	No		10.1016/j.ctrv.2015.12.008	Cancer Treatment Reviews	2016
Development of interventions for the secondary prevention of Alzheimer’s dementia: the European Prevention of Alzheimer’s Dementia (EPAD) project	Ritchie et al.	Review	No	No	No		10.1016/S2215-0366(15)00454-X	Lancet Psychiatry	2016
Balanced covariates with response adaptive randomization	Saville et al.	Review	No	No	No		10.1002/pst.1803	Pharmaceutical Statistics	2017
This is a platform alteration: a trial management perspective on the operational aspects of adaptive and platform and umbrella protocols	Schiavone et al.	Review	No	No	No		10.1186/s13063-019-3216-8	Trials	2019
Critical Review of Umbrella, Basket, and Platform Designs for Oncology Clinical Trials	Simon	Review	No	No	No		10.1002/cpt.814	Clinical Pharmacology and Therapeutics	2017
Genomic Alteration-Driven Clinical Trial Designs in Oncology	Simon	Review	No	No	No		10.7326/M15-2413	Annals of Internal Medicine	2016
Bayesian Baskets: A Novel Design for Biomarker-Based Clinical Trials	Trippa et al.	Review	Yes	Yes	Maybe	R codes to compute posterior and predicitve probabilities	10.1200/JCO.2016.68.2864	Journal of Clinical Oncology	2017
Adding experimental arms to platform clinical trials: randomization procedures and interim analyses	Ventz et al.	Review	Yes	Yes	Maybe	R package at http://bcb.dfci.harvard.edu/∼steffen/ software.html (404 not found)	10.1093/biostatistics/kxx030	Biostatistics	2018
Comparison of methods for control allocation in multiple arm studies using response adaptive randomization.	Viele et al.	Review	No	No	No		10.1177/1740774519877836	Clinical Trials	2019
A comparison of Bayesian adaptive randomization and multi-stage designs for multi-arm clinical trials	Wason et al.	Review	No	No	No		10.1002/sim.6086	Statistics in Medicine	2014
The promise of lung master protocol for squamous cell carcinoma: one trial to rule them all, one trial to find them…?	Wright et al.	Review	No	No	No		10.3978/j.issn.2305-5839.2015.07.24	Annals of Translational Medicine	2015
MIDAS: a practical Bayesian design for platform trials with molecularly targeted agents	Yuan et al.	Review	Yes	Yes	Maybe	http://odin.mdacc.tmc.edu/~yyuan/index_code.html	10.1002/sim.6971	Statistics in Medicine	2016
Clinical Trials of Precision Medicine through Molecular Profiling: Focus on Breast Cancer.	Zardavas et al.	Review	No	No	No		10.14694/EdBook_AM.2015.35.e183	American Society of Clinical Oncology Educational Book	2015
An overview of the design and conduct of the BATTLE trials	Liu et al.	Review	Yes	Yes	Maybe	R; https://https://biostatistics.mdanderson.org/SoftwareDownload/	10.3978/j.issn.2304-3865.2015.06.07	Chinese Clinical Oncology	2015
Estimation in multi-arm two-stage trials with treatment selection and time-to-event endpoint	Bruckner et al.	Web of Science	No	No	No		10.1002/sim.7367	Statistics in Medicine	2017
A Bayesian pick-the-winner design in a randomized phase II clinical trial	Chen et al.	Web of Science	Yes	Yes	Maybe	R package BayesianPickWinner; https://github.com/dungtsa/BayesianPickWinner	10.18632/oncotarget.19088	Oncotarget	2017
Sample size calculations for evaluating treatment policies in multi-stage designs	Dawson et al.	Web of Science	No	No	No		10.1177/1740774510376418	Clinical Trials	2010
An optimised multi-arm multi-stage clinical trial design for unknown variance	Grayling et al.	Web of Science	Yes	Yes	Maybe	Code available at https://sites.google.com/site/jmswason/ supplementary-material	10.1016/j.cct.2018.02.011	Contemporary Clinical Trials	2018
Simulation optimization for Bayesian multi-arm multi-stage clinical trial with binary endpoints	Yu et al.	Web of Science	Yes	Yes	No	R Code for benchmarking results in supplements; R packages WinBUGS, JAGS, INLA	10.1080/10543406.2019.1577682	Journal of Biopharmaceutical Statistics	2019
Adaptive Design for a Confirmatory Basket Trial in Multiple Tumor Types Based on a Putative Predictive Biomarker	Beckman et al.	Review	No	No	No		10.1002/cpt.446	Clinical Pharmacology and Therapeutics	2016
Emerging Innovations in Clinical Trial Design	Berry	Review	No	No	No		10.1002/cpt.285	Clinical Pharmacology and Therapeutics	2016
A response adaptive randomization platform trial for efficient evaluation of Ebola virus treatments: A model for pandemic response	Berry et al.	Review	No	No	No		10.1177/1740774515621721	Clinical Trials	2016
Master protocol trial design for efficient and rational evaluation of novel therapeutic oncology devices.	Bitterman et al.	Review	No	No	No		10.1093/jnci/djz167	Journal of the National Cancer Institute	2019
Type I error rates of multi-arm multi-stage clinical trials: strong control and impact of intermediate outcomes	Bratton et al.	Review	Yes	Yes	Yes	R package qmvnorm; Stata package nstage; Stata code in the appendix	10.1186/s13063-016-1382-5	Trials	2016
Performance of different clinical trial designs to evaluate treatments during an epidemic	Brueckner et al.	Review	Yes	Yes	Maybe	https://github.com/mbrueckner/evd	10.1098/rstb.2016.0308	PLOS ONE	2018
Tumor cell sensitivity to vemurafenib canbe predicted from protein expression in aBRAF V600E basket trial setting	Carroll et al.	Review	No	No	No		10.1186/s12885-019-6175-2	BMC Cancer	2019
Basket trial of TRK inhibitors demonstrates efficacy in TRK fusion-positive cancers	Chen et al.	Review	No	No	No		10.1186/s13045-018-0622-4	Journal of Hematology and Oncology	2018
A Bayesian basket trial design using a calibrated Bayesian hierarchical model	Chu et al.	Review	Yes	Yes	Maybe	http://odin.mdacc.tmc.edu/~yyuan/index_code.html	10.1177/1740774518755122	Clinical Trials	2018
Phase II Multicenter Trial of Imatinib in 10 Histologic Subtypes of Sarcoma Using a Bayesian Hierarchical Statistical Model	Chugh et al.	Review	No	No	No		10.1200/JCO.2008.20.5054	Journal of Clinical Oncology	2009
An interim report on the investigator-initiated phase 2 study of pembrolizumab immunological response evaluation (INSPIRE)	Clouthier et al.	Review	Yes	No	No	Used SAS for analysis	10.1186/s40425-019-0541-0	Journal for ImmunoTherapy of Cancer	2019
Multiplicity Considerations in Clinical Trials	Dmitrienko et al.	Review	No	No	No		10.1056/NEJMra1709701	NEJM	2018
SWOG S1400C (NCT02154490)-A Phase II Study of Palbociclib for Previously Treated Cell Cycle Gene Alteration-Positive Patients with Stage IV Squamous Cell Lung Cancer (Lung-MAP Substudy)	Edelman et al.	Review	No	No	No		10.1016/j.jtho.2019.06.027	Journal of Thoracic Oncology	2019
Precision medicine for urothelial bladder cancer: update on tumour genomics and immunotherapy.	Felsenstein et al.	Review	No	No	No		10.1038/nrurol.2017.179	Nature Reviews Urology	2017
A Bayesian basket trial design that borrows information acrossstrata based on the similarity between the posterior distributionsof the response probability	Fujikawa et al.	Review	Yes	Yes	Maybe	Source code to run basket trial available as online supplement	10.1002/bimj.201800404	Biometrical Journal	2019
Hyperbaric oxygen brain injury treatment (HOBIT) trial: a multifactor design with response adaptive randomization and longitudinal modeling	Gajewski et al.	Review	Yes	No	Yes	FACTS	10.1002/pst.1755	Pharmaceutical Statistics	2016
Design and monitoring of multi-arm multi-stage clinical trials	Ghosh et al.	Review	Yes	No	Yes	EAST	10.1111/biom.12687	Biometrics	2017
New clinical trial designs for establishing drug efficacy and safety in a precision medicine era	Heerspink et al.	Review	No	No	No		10.1111/dom.13417	Diabetes, Obesity and Metabolism	2018
Lung Master Protocol (Lung-MAP)-A Biomarker-Driven Protocol for Accelerating Development of Therapies for Squamous Cell Lung Cancer: SWOG S1400	Herbst et al.	Review	No	No	No		10.1158/1078-0432.CCR-13-3473	Clinical Cancer Research	2015
Master protocol trials in oncology: Review and new trial designs	Hirakawa et al.	Review	No	No	No		10.1016/j.conctc.2018.08.009	Contemporary Clinical Trials Communications	2018
Addition of docetaxel, zoledronic acid, or both to first-line long-term hormone therapy in prostate cancer (STAMPEDE): survival results from an adaptive, multiarm, multistage, platform randomised controlled trial	James et al.	Review	No	No	No		10.1016/S0140-6736(15)01037-5	Lancet	2016
Time-trend impact on treatment estimation in two-arm clinical trials with a binary outcome and Bayesian response adaptive randomization	Jiang et al.	Review	Yes	Yes	Maybe	WinBUGS Code in appendix	10.1080/10543406.2019.1607368	Journal of Biopharmaceutical Statistics	2019
Molecular profiling and targeted therapy for advanced thoracic malignancies: a biomarker-derived, multiarm, multihistology phase II basket trial	Lopez-Chavez et al.	Review	No	No	No		10.1200/JCO.2014.58.2007	Journal of Clinical Oncology	2015
A generalized Dunnett test for multi-arm multi-stage clinical studies with treatment selection	Magirr et al.	Review	Yes	No	Maybe	R mvtnorm, for J>5 wrote own code which is available from authors upon request.	10.1093/biomet/ass002	Biometrika	2012
Rationale and Design of the Targeted Agent and Profiling Utilization Registry (TAPUR) Study	Mangat et al.	Review	No	No	No		10.1200/PO.18.00122	JCO Precision Oncology	2018
Molecular and Clinical Analysis of Locally Advanced Dermatofibrosarcoma Protuberans Treated With Imatinib: Imatinib Target Exploration Consortium Study B2225	McArthur et al.	Review	No	No	No		10.1200/JCO.2005.07.088	Journal of Clinical Oncology	2005
Pembrolizumab for patients with PD-L1-positive advanced gastric cancer (KEYNOTE-012): a multicentre, open-label, phase 1b trial	Muro et al.	Review	No	No	No		10.1016/S1470-2045(16)00175-3	Lancet Oncology	2016
A surrogate-primary replacement algorithm for response-adaptive randomization in stroke clinical trials	Nowacki et al.	Review	No	No	No		10.1177/0962280214567142	Statistical Methods in Medical Research	2017
Prostate radiotherapy for men with metastatic disease: a new comparison in the Systemic Therapy in Advancing or Metastatic Prostate Cancer: Evaluation of Drug Efficacy (STAMPEDE) trial	Parker et al.	Review	No	No	No		10.1111/bju.12087	BJU International	2013
A multinational, multi-tumour basket study in very rare cancer types: The European Organization for Research and Treatment of Cancer phase II 90101 'CREATE' trial	Peron et al.	Review	No	No	No		10.1016/j.ejca.2018.12.013	European Journal of Cancer	2018
A phase 2 study of trametinib for patientswith pediatric glioma or plexiformneurofibroma with refractory tumor andactivation of the MAPK/ERK pathway:TRAM-01	Perreault et al.	Review	No	No	No		10.1186/s12885-019-6442-2	BMC Cancer	2019
Bayesian adaptive basket trial design using model averaging	Psioda et al.	Review	Yes	No	No	They just mention that they wrote their code in R	10.1093/biostatistics/kxz014	Biostatistics	2019
Basket trials and the evolution of clinical trial design in an era of genomic medicine.	Redig et al.	Review	No	No	No		10.1200/JCO.2014.59.8433	Journal of Clinical Oncology	2015
Precision oncology: A new era of cancer clinical trials	Renfro et al.	Review	No	No	No		10.1016/j.canlet.2016.03.015	Cancer Letters	2017
Crizotinib in patients with advanced, inoperable inflammatory myofibroblastic tumours with and without anaplastic lymphoma kinase gene alterations (European Organisation for Research and Treatment of Cancer 90101 CREATE): a multicentre, single-drug, prospective, non-randomised phase 2 trial	Schöffski et al.	Review	No	No	No		10.1016/ S2213-2600(18)30116-4	Lancet Respiratory Medicine	2018
Signature program: a platform of basket trials	Slosberg et al.	Review	No	No	No		10.18632/oncotarget.25109	Oncotarget	2018
The need for novel trial designs, master protocols, and research consortia in transplantation	Stegall et al.	Review	No	No	No		10.1111/ctr.13759	Clinical Transplantation	2019
Master protocols in clinical trials: a universal Swiss Army knife?	Sudhop et al.	Review	No	No	No		10.1016/S1470-2045(19)30271-2	Lancet Oncology	2019
Flexible trial design in practice - stopping arms for lack-of-benefit and adding research arms mid-trial in STAMPEDE: a multi-arm multi-stage randomized controlled trial	Sydes et al.	Review	No	No	No		10.1186/1745-6215-13-168	Trials	2012
Issues in applying multi-arm multi-stage methodology to a clinical trial in prostate cancer: the MRC STAMPEDE trial	Sydes et al.	Review	Yes	No	Yes	nstage	10.1186/1745-6215-10-39	Trials	2009
Highly Efficient Clinical Trials Simulator (HECT): Software application for planning and simulating platform adaptive trials.	Thorlund et al.	Review	Yes	Yes	Yes	https://mtek.shinyapps.io/hect/	10.12688/gatesopenres.12912.2	Gates Open Research	2019
PIPELINEs: Creating Comparable Clinical Knowledge Efficiently by Linking Trial Platforms	Trusheim et al.	Review	No	No	No		10.1002/cpt.514	Clinical Pharmacology and Therapeutics	2016
Evaluation of a multi-arm multi-stage Bayesian design for phase II drug selection trials - an example in hemato-oncology	Jacob et al.	Web of Science	Yes	No	Maybe	https://biostatistics.mdanderson.org/SoftwareDownload/	10.1186/s12874-016-0166-7	BMC Medical Research Methodology	2016
Factorial versus multi-arm multi-stage designs for clinical trials with multiple treatments	Jaki et al.	Web of Science	Yes	No	Yes	MAMS R package	10.1002/sim.7159	Statistics in Medicine	2017
A predictive probability design for phase II cancer clinical trials	Lee et al.	Web of Science	Yes	Yes	Maybe	deisngof single arm trial using predictive probability: https://biostatistics.mdanderson.org/SoftwareDownload/	10.1177/1740774508089279	Clinical Trials	2008
An Adaptive Staggered Dose Design for a Normal Endpoint	Wu et al.	Web of Science	Yes	No	Maybe	mvtnorm R package	10.1080/10543406.2014.920862	Journal of Biopharmaceutical Statistics	2015
Multi-arm trials with multiple primary endpoints and missing values	Hasler et al.	Scopus	Yes	No	Maybe	mvtnorm, multcomp, SimComp R packages	10.1002/sim.7542	Statistics in Medicine	2018
Data-driven treatment selection for seamless phase II/III trials incorporating early-outcome data	Kunz et al.	Scopus	Yes	No	Maybe	mvtnorm R package	10.1002/pst.1619	Pharmaceutical Statistics	2014
Combining different phases in the development of medical treatments within a single trial	Bauer et al.	Review	Yes	No	No	Paper from Bauer "A simulation program for adaptive two-stage designs" in addition SA2D	10.1002/(SICI)1097-0258(19990730)18:14<1833::AID-SIM221>3.0.CO;2-3	Statistics in Medicine	1999
Adaptive clinical trials in oncology	Berry	Review	No	No	No	No	10.1038/nrclinonc.2011.165	Nature Reviews Clinical Oncology	2012
Challenges and approaches to implementing master/basket trials in oncology	Burd et al.	Review	No	No	No	No	10.1182/bloodadvances.2019031229	Blood Advances	2019
Adaptive designs in clinical trials: from scientific advice to marketing authorisation to the European Medicine Agency	Collignon et al.	Review	No	No	No	No	10.1186/s13063-018-3012-x	Trials	2018
Molecular Analysis for Therapy Choice: NCI MATCH	Conley et al.	Review	No	No	No	No	10.1053/j.seminoncol.2014.05.002	Seminars in Oncology	2014
ADD-ASPIRIN: A phase III, double-blind, placebo controlled, randomised trial assessing the effects of aspirin on disease recurrence and survival after primary therapy in common non-metastatic solid tumours	Coyle et al.	Review	No	No	No	No	10.1016/j.cct.2016.10.004	Contemporary Clinical Trials	2016
Specifying the True- and False-Positive Rates in Basket Trials	Cunanan et al.	Review	No	No	No	No	10.1200/PO.17.00181	JCO Precision Oncology	2017
Variance prior specification for a basket trial design using Bayesian hierarchical modeling	Cunanan et al.	Review	Yes	Yes	Maybe	https://github.com/kristnmay206/Btcode	10.1177/1740774518812779	Clinical Trials	2018
Re-inventing drug development: A case study of the I-SPY 2 breast cancer clinical trials program	Das et al.	Review	No	No	No		10.1016/j.cct.2017.09.002	Contemporary Clinical Trials	2017
Bayesian predictive approach to interim monitoring in clinical trials	Dmitrienko et al.	Review	Yes	No	No		10.1002/sim.2204	Statistics in Medicine	2006
Accelerating Identification and Regulatory Approval of Investigational Cancer Drugs	Esserman et al.	Review	No	No	No		10.1001/jama.2011.1837	JAMA	2011
Using Adaptive Designs to Avoid Selecting the Wrong Arms in Multiarm Comparative Effectiveness Trials.	Gajewski et al.	Review	Yes	Yes	Yes	FACTS (and corresponding R code).	10.1080/19466315.2019.1610044	Statistics in Biopharmaceutical Research	2019
Changing platforms without stopping the train: experiences of data management and data management systems when adapting platform protocols by adding and closing comparisons	Hague et al.	Review	No	No	No		10.1186/s13063-019-3322-7	Trials	2019
Bayesian basket trial design with exchangeability monitoring	Hobbs et al.	Review	Yes	Yes	Maybe	In appendix; BUGS model	10.1002/sim.7893	Statistics in Medicine	2018
Precision medicine in oncology drug development: a pharma perspective	Hollingsworth	Review	No	No	No		10.1016/j.drudis.2015.10.005	Drug Discovery Today	2015
Recommendations on multiple testing adjustment in multi-arm trials with a shared control group	Howard et al.	Review	Yes	Yes	Maybe	Yes	10.1177/0962280216664759	Statistical Methods in Medical Research	2018
RANIBIZUMAB 0.5 MG TREATMENT IN ADOLESCENTS WITH CHOROIDAL NEOVASCULARIZATION: SUBGROUP ANALYSIS DATA FROM THE MINERVA STUDY	Hykin et al.	Review	No	No	No		10.1097/ICB.0000000000000825	Retinal Cases and Brief Reports	2018
HER kinase inhibition in patients with HER2- and HER3-mutant cancers	Hyman et al.	Review	Yes	No	No		10.1038/nature25475	Nature	2018
New clinical trial designs in the era of precision medicine: An overview of definitions, strengths, weaknesses, and current use in oncology	Janiaud et al.	Review	No	No	No		10.1016/j.ctrv.2018.12.003	Cancer Treatment Reviews	2019
Impact of adaptation algorithm, timing, and stopping boundaries on the performance of Bayesian response adaptive randomization in confirmative trials with a binary endpoint	Jiang et al.	Review	Yes	No	No		10.1016/j.cct.2017.08.019	Contemporary Clinical Trials	2017
Bayesian selective response-adaptive design using the historical control	Kim et al.	Review	Yes	Yes	Maybe	Supplemental material	10.1002/sim.7836	Statistics in Medicine	2018
EFFICACY AND SAFETY OF RANIBIZUMAB FOR THE TREATMENT OF CHOROIDAL NEOVASCULARIZATION DUE TO UNCOMMON CAUSE	Lai et al.	Review	No	No	No		10.1097/IAE.0000000000001744	Retina	2018
Tumor Genomic Profiling Guides Patients with Metastatic Gastric Cancer to Targeted Treatment: The VIKTORY Umbrella Trial.	Lee et al.	Review	Yes	No	No		10.1158/2159-8290.CD-19-0442	Cancer Discovery	2019
Flexible sequential designs for multi-arm clinical trials	Magirr et al.	Review	No	No	No		10.1002/sim.6183	Statistics in Medicine	2014
Improving Clinical Trial Efficiency: Thinking outside the Box	Mandrekar et al.	Review	Yes	Yes	Yes	R package MAMS	10.14694/EdBook_AM.2015.35.e141	American Society of Clinical Oncology	2015
Radiotherapy to the primary tumour for newly diagnosed, metastatic prostate cancer (STAMPEDE): a randomised controlled phase 3 trial	Parker et al.	Review	Yes	No	Yes	nStage in stata	10.1016/ S0140-6736(18)32486-3	Lancet	2018
Testing many treatments within a single protocol over 10 years at MRC Clinical Trials Unit at UCL: Multi-arm, multi-stage platform, umbrella and basket protocols	Parmar et al.	Review	Yes	No	Yes	nStage and nBinStage freely available at www.repec.org	10.1177/1740774517725697	Clinical Trials	2017
Innovative Trial Designs Are Practical Solutions for Improving the Treatment of Tuberculosis	Phillips et al.	Review	No	No	No		10.1093/infdis/jis041	Journal of Infectious Diseases	2012
Safety and activity of pembrolizumab in patients with locally advanced or metastatic urothelial cancer (KEYNOTE-012): a non-randomised, open-label, phase 1b study	Plimack et al.	Review	No	No	No		10.1016/S1470-2045(17)30007-4	Lancet Oncology	2017
Testing and estimation in exible group sequential designs with adaptive treatment selection	Posch et al.	Review	Yes	No	Maybe	Simulations have been programmed but no reference given.	10.1002/sim.2389	Statistics in Medicine	2005
Statistical considerations for a trial of Ebola virus disease therapeutics	Proschan et al.	Review	No	No	No		10.1177/1740774515620145	Clinical Trials	2016
Designs for clinical trials with time-to-event outcomes based on stopping guidelines for lack of benefit	Royston et al.	Review	Yes	No	No	Reference to EAST for GS boundaries	10.1186/1745-6215-12-81	Trials	2011
Beyond EGFR Targeting in SCCHN: Angiogenesis, PI3K, and Other Molecular Targets	Saada-Bouzid et al.	Review	No	No	No		10.3389/fonc.2019.00074	Frontiers in Oncology	2019
The tyrosine kinase inhibitor crizotinib does not have clinically meaningful activity in heavily pre-treated patients with advanced alveolar rhabdomyosarcoma with FOXO rearrangement: European Organisation for Research and Treatment of Cancer phase 2 trial 90101 ‘CREATE’	Schöffski et al.	Review	No	No	No		10.1016/j.ejca.2018.02.011	European Journal of Cancer	2018
Innovative Clinical Trial Designs for Precision Medicine in Heart Failure with Preserved Ejection Fraction	Shah	Review	No	No	No		10.1007/s12265-017-9759-8	Journal of Cardiovascular Translational Research	2017
New designs for basket clinical trials in oncology	Simon	Review	Yes	Yes	Yes	http://glimmer.rstudio.com/brbnci/BasketTrials/ … but no longer available	10.1080/10543406.2017.1372779	Journal of Biopharmaceutical Statistics	2018
Challenges and shifting paradigms in clinical trials in oncology: the case for immunological and targeted therapies.	Sotelo-Rodriguez et al.	Review	No	No	No		10.3332/ecancer.2019.936	ecancermedicalscience	2019
ComPAS: A Bayesian drug combination platform trial design with adaptive shrinkage	Tang et al.	Review	Yes	Yes	Yes	ComPAS available at http://www.trialdesign.org	10.1002/sim.8026	Statistics in Medicine	2018
Basket Studies: Redefining Clinical Trials in the Era of Genome-Driven Oncology	Tao et al.	Review	No	No	No		10.1146/annurev-med-062016-050343	Annual Reviews of Medicine	2018
Designing Clinical Trials That Accept New Arms: An Example in Metastatic Breast Cancer	Ventz et al.	Review	No	No	Yes	They ran simulations, but the software has not been referenced. Need to check, whether appendices to the paper are available.	10.1200/JCO.2016.70.1169	Journal of Clinical Oncology	2017
Correcting for multiple-testing in multi-arm trials: is it necessary and is it done?	Wason et al.	Review	Yes	Yes	No	R code to evaluate multiplicity	10.1186/1745-6215-15-364	Trials	2014
Optimal two-stage designs for exploratory basket trials.	Zhou et al.	Review	Yes	Yes	No	Software to calculate exact and empirical type I/II errors for binomial data	10.1016/j.cct.2019.06.021	Contemporary Clinical Trials	2019
Lessons learned from BATTLE-2 in the war on cancer: the use of Bayesian method in clinical trial design	Kim et al.	Review	No	No	No		10.21037/atm.2016.11.48	Annals of Translational Medicine	2016
A Bayesian multi-stage cost-effectiveness design for animal studies in stroke research	Cai et al.	Web of Science	No	No	No		10.1177/0962280216657853	Statistical Methods in Medical Research	2018
A comparison of methods for treatment selection in seamless phase II/III clinical trials incorporating information on short-term endpoints	Kunz et al.	Scopus	Yes	No	No	Code to run simulations using short term endpoint for decison making on treatment arms	10.1080/10543406.2013.840646	Journal of Biopharmaceutical Statistics	2015
Optimal design of multi-arm multi-stage trials	Wason et al.	Scopus	No	No	No		10.1002/sim.5513	Statistics in Medicine	2012
Algorithm for balancing both continuous and categorical covariates in randomized controlled trials	Xiao et al.	Scopus	Yes	Yes	No	Algorithms for balancing both continuous an categorical covariates in randomized controlled trials.	10.1016/j.cmpb.2012.06.001	Computer Methods and Programs in Biomedicine	2012
Two optimization strategies of multi-stage design in clinical proteomic studies	Zeng et al.	Scopus	Yes	Yes	Yes	R package proteomicdesign. While it is not specific to platform studies, a platform study might potentially be embedded into this framework.	10.1515/sagmb-2013-0005	Statistical Applications in Genetics and Molecular Biology	2013
