# Supplementary material for: Systematic review of available software for multi-arm multi-stage and platform clinical trial design
Source: Trials. 2021 Mar 4;22:183. doi: 10.1186/s13063-021-05130-x (PMC7931508; doi:10.1186/s13063-021-05130-x)
Supplement: Supplementary file 3 — Additional file 3: S3 Further information regarding definition of features in Table 2. [file 13063_2021_5130_MOESM3_ESM.xlsx]

## Sheet: Sheet1
Feature	Detailed Description	Example
Flexibility Arms	Choice of how many treatments can enter over time (maximum), how many treatments start at the beginning of the trial, etc.	Platform starts with 2 treatment arms and - independently of other rules - ends after 10 treatment arms have been evaluated
Staggered Entry	Choice of how new treatments can enter the platform over time in a staggered manner, such as following a pre-planned schedule, entering randomly over time, entering only when other arms drop out, etc.	Platform starts with 2 treatment arms and new arms can enter randomly over time, with e.g. a probability of 10% every month
Endpoints	Software allows use of different types of endpoints, such as binary, time to event, continuous, combination endpoints, etc.	Primary endpoint is binary
Surrogate Endpoint	Option to use a surrogate endpoint for interim decision making. E.g. Because final endpoint is a long-term endpoint and at interim we want to use a short-term endpoint that is available sooner	Using a seperate binary endpoint for interim decision making, specification of correlation structure is possible
Interims	Options regarding the number and timing of interim analyses, either following a pre-specified schedule or tied to other conditions	Conduct an interim every 3 months or after every 100 patients
Enrichment / Seamless	At interim, choices are available to drop e.g. All but the one most promising treatment arm, or options to change allocation ratios based on pre-specified decision rules	At interim, drop all treatment arms except for the most promising, if the most promising treatment arm is exhibiting an effect greater than some pre-specified threshold
Bayesian	Choice of Bayesian decision rules at interim and at final	Declare a treatment successful at final, if the posterior probability of the response rate being higher than that of the control is greater than 95%
Frequentist	Choice of frequentist decision rules at interim and at final	Declare a treatment successful at final, if the p-value of a Chi-Square test comparing the response rate of the treatment vs control is <0.05
Flexibility Data Sharing	Choice of how e.g. A common control arm should be shared across the treatment arms. The standard options are sharing no data or sharing all data, but it is clear that more sophisticated options will perform better, such as sharing only concurrent control data, dynamic borrowing, etc.	For all treatment-control comparisons, all concurrently collected control arm data will be used
Multiplicity Correction	Choice of how multiple multiplicity problems should be handled. Multiplicity issues in the context of platform trials arise from several treatments being evaluated at the same time, multiple interim analyses, multiple sub-trials, multiple endpoints, etc.	For every treatment arm, critical values follow a GSQ plan; at every interim analysis, apply Bonferroni correction for number of treatment arms
Flexibility Allocation Ratio	Choice of how patients should be allocated to different treatment and control arms	Depending on number of actively enrolling treatment arms k, always have allocation of sqrt(k):1:1 in favor of the control arm
RAR	Response-adaptive randomization; more patients allocated to treatment arms that perform better	Choice to change allocation ratio after every interim anaylsis in a response-adaptive manner
Flexibility Cohort Structure	Options for designing exact cohort structure to enter/leave platform, either due to certain trials requirements (e.g. Combination treatments and respective mono therapies) or representing different patient subgroups, drug formulations, etc.	Cohorts always consisting of one control and two experimental treatments enter over time
Flexibility Recruitment Rate	Choice of different recruitment rates of patients ot the trial, maybe even separately for different centers, patient sugbroups, etc.	Recruitment rate follows a poisson process
Comparison Classical Development Program	Built-in options regarding the comparison with more classical designs	For platform trial consisting of common control arm and different treatment arms that are respectively comapred to control, compare trials operating characteristics with those of seqeuence of seperate two-arm trials
GUI	A graphical user interface exists to set up simulations	Drop-down menu for parameters
Commercial	Software is commercial	FACTS software
Open Source	Open source code available	OCTOPUS software
